# Supplementary material for: EST–SNP Study of Olea europaea L. Uncovers Functional Polymorphisms between Cultivated and Wild Olives
Source: Genes (Basel). 2020 Aug 10;11(8):916. doi: 10.3390/genes11080916 (PMC7465833; doi:10.3390/genes11080916)
Supplement: Supplementary file 1 [file genes-11-00916-s001.zip]

Archive with 9 entries (9 files):
- Figure_S1.jpg
- Table_S1.docx
- Table_S2.docx
- Table_S3.docx
- Table_S4.docx
- Table_S5.docx
- Table_S6.docx
- Table_S7.docx
- Table_S8.docx
